# Supplementary material for: Nutrition and Its Impact on Quality of Life in Patients with Brain Tumors: A Scoping Review
Source: Cancers (Basel). 2026 Jan 27;18(3):392. doi: 10.3390/cancers18030392 (PMC12896638; doi:10.3390/cancers18030392)
Supplement: Supplementary file 1 [file cancers-18-00392-s001.zip]

Archive with 1 entries (1 files):
- cancers-4074907-supplementary.pdf
